# Supplementary material for: Diversity of Structural, Dynamic, and Environmental Effects Explain a Distinctive Functional Role of Transmembrane Domains in the Insulin Receptor Subfamily
Source: Int J Mol Sci. 2023 Feb 15;24(4):3906. doi: 10.3390/ijms24043906 (PMC9965288; doi:10.3390/ijms24043906)
Supplement: Supplementary file 1 [file ijms-24-03906-s001.zip]

Archive with 1 entries (1 files):
- ijms-2168036-supplementary.pdf
